# Supplementary material for: Complete Chloroplast Genomes from Sanguisorba: Identity and Variation Among Four Species
Source: Molecules. 2018 Aug 24;23(9):2137. doi: 10.3390/molecules23092137 (PMC6225366; doi:10.3390/molecules23092137)
Supplement: Supplementary file 1 [file molecules-23-02137-s001.zip]

Archive with 11 entries (10 files):
- sup/
- sup/Figure S1.docx
- sup/Figure S2.docx
- sup/Figure S3.docx
- sup/Figure S4.docx
- sup/Table S1.docx
- sup/Table S2.docx
- sup/Table S3.docx
- sup/Table S4.docx
- sup/Table S5.docx
- sup/Table S6.docx
